# Supplementary material for: The deferred embryo transfer strategy improves cumulative pregnancy rates in endometriosis-related infertility: A retrospective matched cohort study
Source: PLoS One. 2018 Apr 9;13(4):e0194800. doi: 10.1371/journal.pone.0194800 (PMC5890985; doi:10.1371/journal.pone.0194800)
Supplement: S1 Table — (XLSX) [file pone.0194800.s001.xlsx]

## Sheet: Feuil1
ID	Fresh Def-ET	1trf - nb embryo	1trf cl pregnancy	1 trf O Pregnancy	1 trf LBR	1 trf EPL	Cum Cl pregancy	Cum O Pregancy	cum LBR	ttal Nb ET	Ttal nb of Embryos transferred	IVF Rank	OSE phenotype	Age	BMI	Gravidity	Parity	infertility duration	Associated male factor	Associated tubal factor	Adénomyosis	Presious OSE surgery	AMH	AFC	Protocole	gonadotrophines IU	Nb d'ovo
1	1	2	1	1	1	0	1	1	1	1	2	1	3	26	21.5451	1	1	1	0	0	0	0	0	0	2	1050	20
2	2	1	1	0	0	1	1	0	0	5	5	1	3	26	26.3	0	0	3	1	0	1	0	0	1	1	2250	23
3	1	2	0	0	0		0	0	0	2	3	1	3	27	20.3244	0	0	4	0	0	0	1	0	1	2	2000	5
4	1	2	1	1	1	0	1	1	1	1	2	1	3	27	26.3702	1	0	4	0	0	1	0	0	0	2	3900	9
5	2	1	0	0	0		0	0	0	1	1	1	3	27	17.9	0	0	4	1	0	0	0	0	0	1	1200	2
6	2	1	0	0	0		0	0	0	1	1	1	3	27	21.4	0	0	4	0	0	1	0	0	0	1	2100	12
7	1	2	1	1	1	0	1	1	1	1	2	1	2	28	18.4139	0	0	1	0	0	0	1	1	0	2	1650	7
8	2	2	0	0	0		0	0	0	1	2	1	2	28	27	0	0	4	1	1	0	0	0	0	1	1650	9
9	1	2	0	0	0		0	0	0	1	2	1	3	28	23.3091	0	0	6	0	0	0	1	0	1	1	3150	8
10	1	2	0	0	0		0	0	0	1	2	1	3	28	21.1927	1	1	1	0	0	1	0	0	0	2	1650	4
11	2	2	0	0	0		0	0	0	1	2	1	3	28	22.8	0	0	5	0	1	0	1	0	0	1	3600	4
12	2	1	1	1	1	0	1	1	1	1	1	1	3	28	19.37	0	0	2	0	0	1	0	0	0	1	975	12
13	2	1	1	0	0	1	1	0	0	2	2	4	3	28	19.57	0	0	4	0	0	0	1	0	0	1	2475	34
14	2	2	0	0	0		0	0	0	1	2	5	3	28	32.7	0	0	10	1	0	0	0	0	0	1	2700	9
15	1	2	0	0	0		0	0	0	1	2	1	3	29	22.8625	0	0	2	0	0	1	1	0	1	2	2400	6
16	1	2	0	0	0		0	0	0	1	2	1	3	29	19.8141	0	0	2	0	0	1	1	1	1	3	4950	4
17	2	2	0	0	0		0	0	0	1	2	1	3	29	22.1	0	0	4	0	0	0	1	0	1	1	2400	5
18	2	1	0	0	0		0	0	0	2	2	1	3	29	31.2	0	0	4	0	0	1	0	0	0	2	2925	8
19	1	2	0	0	0		0	0	0	1	2	2	3	29	20.9366	0	0	2	0	0	1	1	0	0	3	4500	4
20	1	2	0	0	0		0	0	0	1	2	2	3	29	19.052	0	0	4	0	0	1	1	0	0	2	2200	2
21	2	1	0	0	0		0	0	0	1	1	2	3	29	27.2	0	0	3	0	0	0	0	0	0	2	3450	2
22	2	2	0	0	0		0	0	0	1	2	2	3	29	22.3	0	0	8	0	1	0	1	1	0	1	1800	8
23	1	2	0	0	0		0	0	0	1	2	3	3	29	20.9366	0	0	2	0	0	1	1	0	0	3	4050	7
24	2	1	0	0	0		0	0	0	3	3	3	3	29	27.2	0	0	3	1	1	0	0	0	1	1	3000	14
25	1	2	1	1	0	0	1	1		1	2	4	3	29	21.4533	0	0	2	0	0	0	0	0	0	1	1200	5
26	1	2	0	0	0		0	0	0	1	2	4	3	29	20.9366	0	0	2	0	0	1	1	0	0	3	4500	5
27	1	2	0	0	0		0	0	0	1	2	1	2	30	20.0796	0	0	4	0	0	0	1	0	1	3	5850	5
28	1	2	1	1	1	0	1	1	1	1	2	1	2	30	20.2812	0	0	3	1	0	0	1	0	1	2	3600	15
29	1	2	1	1	1	0	1	1	1	1	2	1	2	30	26.6728	0	0	4	0	0	0	1	0	0	2	1125	8
30	2	1	1	1	1	0	1	1	1	2	2	1	2	30	22.39	0	0	2	0	0	1	0	0	0	1	1200	17
31	2	1	1	1	1	0	1	1	1	1	1	1	2	30	20.55	0	0	3	0	0	0	0	0	0	1	1500	25
32	2	1	0	0	0		0	0	0	3	3	1	2	30	20.2	0	0	5	0	0	0	0	0	0	2	1725	15
33	1	2	0	0	0		0	0	0	1	2	1	3	30	26.4463	1	0	8	1	0	1	1	0	1	2	3525	7
34	1	2	1	1	1	0	1	1	1	1	2	1	3	30	19.8347	0	0	4	0	0	0	1	0	1	2	2100	4
35	1	2	0	0	0		0	0	0	2	3	1	3	30	19.047	0	0	4	1	0	0	1	1	0	2	2850	3
36	1	2	0	0	0		0	0	0	2	3	1	3	30	19.0311	0	0	6	1	0	0	1	0	0	2	2000	6
37	1	2	0	0	0		0	0	0	1	2	1	3	30	21.2953	0	0	4	0	0	0	1	1	1	2	3350	2
38	2	1	0	0	0		0	0	0	2	2	1	3	30	19.3	0	0	5	0	0	1	0	0	0	1	1650	17
39	2	1	0	0	0		0	0	0	1	1	1	3	30	20.6	0	0	3	1	0	0	1	0	0	1	1350	21
40	2	1	1	1	1	0	1	1	1	1	1	1	3	30	22.83	0	0	4	0	0	1	1	0	1	1	3000	11
41	2	1	1	1	0	0	1	1		2	2	1	3	30	19.37	0	0	2	0	0	1	1	0	0	2	1600	20
42	2	1	1	1	1	0	1	1	1	1	1	1	3	30	19.59	0	0	5	0	0	1	1	0	0	1	750	8
43	1	2	0	0	0		0	0	0	1	2	2	3	30	25.462	0	0	6	0	0	1	1	0	1	3	5400	8
44	1	2	0	0	0		0	0	0	2	4	2	3	30	20.1951	0	0	2	0	0	0	1	0	0	1	3600	7
45	1	1	0	0	0		0	0	0	1	1	2	3	30	19.8141	0	0	2	0	0	1	1	1	1	3	4950	5
46	1	2	0	0	0		0	0	0	1	2	2	3	30	22.3214	0	0	4	1	0	0	1	0	1	3	5400	5
47	1	2	0	0	0		0	0	0	1	2	2	3	30	19.8347	0	0	4	0	0	0	1	0	1	3	4950	12
48	2	2	0	0	0		0	0	0	1	2	2	3	30	31.2	0	0	4	0	0	1	0	0	0	1	2850	5
49	1	1	0	0	0		0	0	0	1	1	3	3	30	19.8141	0	0	2	0	0	1	1	1	1	3	5400	2
50	1	2	0	0	0		0	0	0	1	2	3	3	30	22.3214	0	0	4	1	0	0	1	0	1	3	5400	3
51	1	2	0	0	0		0	0	0	1	2	3	3	30	19.8347	0	0	4	0	0	0	1	0	1	3	5400	6
52	2	2	1	1	1	0	1	1	1	1	2	3	3	30	18.8	0	0	5	0	0	0	0	0	0	1	1725	8
53	2	1	0	0	0		0	0	0	1	1	3	3	30	23.2	0	0	6	1	0	1	1	1	1	3	4950	6
54	2	1	0	0	0		1	0	0	2	2	3	3	30	26.5	0	0	5	0	0	0	0	0	0	1	2025	12
55	2	2	0	0	0		0	0	0	1	2	3	3	30	23.5	0	0	2	0	0	0	1	0	0	1	3300	4
56	2	1	1	0	0	1	1	0	0	1	1	3	3	30	21.97	0	0	4	0	0	1	0	0	0	1	2025	18
57	2	2	1	0	0	1	1	0	0	1	2	4	3	30	22.27	1	0	3	0	0	1	0	0	0	1	2250	5
58	2	2	0	0	0		0	0	0	1	2	4	3	30	22.8	1	0	5	0	0	0	0	0	1	1	3000	9
59	2	2	0	0	0		0	0	0	1	2	4	3	30	20.2	0	0	2	0	0	1	0	1	1	1	3600	4
60	2	1	0	0	0		0	0	0	1	1	5	3	30	22.1	0	0	5	0	0	0	0	0	1	1	3600	7
61	1	1	0	0	0		0	0	0	1	1	1	1	31	21.1073	1	1	4.4	0	0	0	1	0	0	2	1800	11
62	2	1	0	0	0		0	0	0	1	1	1	1	31	19.1	0	0	3	0	0	0	1	0	0	1	1200	15
63	1	2	1	0	0	1	1	0	0	1	2	1	2	31	21.0498	0	0	4	0	0	0	1	0	0	2	2025	6
64	1	2	0	0	0		0	0	0	1	2	1	2	31	25.0135	1	0	4	0	0	1	1	0	1	2	2250	4
65	2	1	0	0	0		0	0	0	1	1	1	2	31	25.9	0	0	2	0	0	1	0	0	0	1	2025	27
66	2	1	0	0	0		0	0	0	1	1	1	2	31	19.1	0	0	8	0	0	1	1	0	1	1	2400	1
67	1	2	1	1	1	0	1	1	1	1	2	1	3	31	18.2531	0	0	4.3	0	0	0	0	0	1	2	1675	5
68	1	2	1	1	1	0	1	1	1	1	2	1	3	31	25.8166	0	0	4	1	0	1	1	1	1	3	4950	7
69	2	1	1	1	1	0	1	1	1	1	1	1	3	31	35.15	0	0	5	1	0	0	0	0	0	1	2025	25
70	2	1	1	1	1	0	1	1	1	1	1	1	3	31	20.69	0	0	5	0	0	1	0	1	1	2	2325	8
71	1	2	0	0	0		0	0	0	1	2	2	2	31	21.0498	0	0	4	0	0	0	1	0	0	2	3000	13
72	2	1	0	0	0		0	0	0	4	5	2	2	31	26.6	1	0	6	0	0	0	0	0	0	2	2025	18
73	1	2	0	0	0		0	0	0	1	2	2	3	31	18.9388	0	0	4	0	0	0	0	0	0	2	2250	5
74	1	2	0	0	0		0	0	0	1	2	2	3	31	29.3848	0	0	9	0	0	0	1	1	1	3	5400	3
75	1	2	1	1	1	0	1	1	1	1	2	2	3	31	21.0937	0	0	3	0	0	1	0	0	1	2	3300	7
76	2	1	0	0	0		1	1	1	2	2	2	3	31	19.3	0	0	2	0	0	1	0	0	0	1	1350	9
77	2	2	0	0	0		0	0	0	1	2	2	3	31	22.8	0	0	3	0	0	0	1	0	0	2	1425	6
78	2	1	0	0	0		0	0	0	1	1	2	3	31	26.42	0	0	6	0	0	0	1	0	0	1	1200	6
79	1	2	0	0	0		0	0	0	1	2	3	2	31	21.0498	0	0	4	0	0	0	1	0	0	1	3150	10
80	2	2	0	0	0		0	0	0	2	4	3	2	31	19.9	0	0	5	0	0	0	0	0	0	1	2475	21
81	1	2	0	0	0		0	0	0	1	2	3	3	31	24.0346	0	0	3	0	0	1	1	0	1	2	1575	5
82	1	2	1	0	0	1	1	0	0	1	2	3	3	31	18.9388	0	0	4	0	0	0	0	0	0	2	2400	16
83	1	2	1	0	0	1	1	0	0	1	2	3	3	31	19.2277	1	0	5	0	0	1	1	0	1	3	3600	6
84	2	2	1	1	1	0	1	1	1	1	2	3	3	31	26.42	0	0	5	0	0	0	1	0	0	1	2325	11
85	2	2	1	1	1	0	1	1	1	1	2	4	1	31	24.13	1	1	5	1	0	1	0	0	0	1	2025	6
86	1	2	0	0	0		0	0	0	1	2	4	3	31	19.2277	1	0	5	0	0	1	1	0	1	3	4050	4
87	1	1	1	0	0	1	1	0	0	1	1	1	3	32	23.0546	0	0	6	1	0	0	0	0	1	3	4050	9
88	2	1	0	0	0		0	0	0	1	1	1	3	32	20.7	0	0	2	0	0	1	0	0	0	1	1125	8
89	1	2	1	0	0	1	1	0	0	1	2	2	2	32	18.2099	0	0	7	1	0	0	0	0	1	2	1800	6
90	2	2	0	0	0		0	0	0	1	2	2	2	32	23.7	0	0	7	0	0	1	0	1	1	3	4500	7
91	1	2	0	0	0		0	0	0	1	2	2	3	32	33.9844	1	1	5	0	0	1	1	0	1	1	2475	6
92	1	1	0	0	0		0	0	0	1	1	2	3	32	19.1406	0	0	3	0	0	1	1	0	1	3	4950	5
93	1	2	0	0	0		0	0	0	1	2	2	3	32	19.8413	0	0	4	0	1	0	1	0	1	2	3075	15
94	1	1	1	0	0	1	1	0	0	3	5	2	3	32	23.0546	0	0	6	1	0	0	0	0	1	3	2125	27
95	2	2	1	1	1	0	1	1	1	1	2	2	3	32	28.7	1	0	2	0	0	0	0	1	0	1	2400	6
96	2	2	1	1	1	0	1	1	1	1	2	2	3	32	28.71	1	0	2	0	0	0	0	1	0	1	2400	6
97	2	1	0	0	0		0	0	0	1	1	2	3	32	20.2	1	1	4	0	0	1	0	0	0	2	1725	14
98	2	1	1	1	1	0	1	1	1	1	1	2	3	32	21.97	0	0	1	0	0	1	0	0	0	1	2400	16
99	1	2	0	0	0		0	0	0	1	2	3	3	32	20.1951	0	0	5	0	1	1	1	0	0	2	3000	10
100	1	2	0	0	0		0	0	0	1	2	3	3	32	21.0077	0	0	6	0	1	0	1	0	0	3	3050	9
101	2	2	1	1	1	0	1	1	1	1	2	3	3	32	25.4	0	0	5	0	0	1	0	0	0	1	2850	7
102	2	2	0	0	0		1	0	0	2	4	3	3	32	22.8	0	0	5	0	0	0	1	0	0	1	1575	6
103	2	1	0	0	0		1	1	1	2	2	3	3	32	20.2	1	1	3	0	0	1	0	0	0	1	2025	22
104	2	2	1	1	1	0	1	1	1	1	2	3	3	32	21.72	0	0	5	0	0	0	0	0	1	1	3300	6
105	1	2	1	0	0	1	1	0	0	1	2	4	3	32	20.1951	0	0	5	0	1	1	1	0	0	1	3300	8
106	1	2	0	0	0		0	0	0	1	2	1	1	33	20.3816	0	0	3	1	0	0	1	1	1	2	2100	6
107	2	1	0	0	0		0	0	0	1	1	1	1	33	23.2	0	0	3	0	0	0	0	0	0	1	1425	15
108	1	2	1	0	0	1	1	0	0	1	2	1	2	33	29.2969	0	0	2	0	0	0	1	1	1	3	5300	2
109	1	2	1	1	1	0	1	1	1	1	2	1	2	33	20.0155	1	1	9	1	0	0	1	0	0	2	1025	23
110	2	1	0	0	0		0	0	0	1	1	1	2	33	23.7	0	0	7	0	0	1	0	1	1	3	3150	3
111	2	1	0	0	0		0	0	0	1	1	1	2	33	21.3	0	0	3	0	0	1	0	0	0	1	1350	4
112	1	2	0	0	0		0	0	0	2	3	1	3	33	18.5901	0	0	3	0	0	0	0	0	0	1	2850	10
113	1	1	0	0	0		0	0	0	2	4	1	3	33	25.3444	0	0	3	0	0	1	1	0	1	1	3000	12
114	2	1	1	1	1	0	1	1	1	1	1	1	3	33	19.2	0	0	5	1	0	0	0	0	0	1	1200	29
115	1	2	0	0	0		0	0	0	1	2	2	1	33	20.3816	0	0	3	1	0	0	1	1	1	1	3000	7
116	2	1	1	1	1	0	1	1	1	1	1	2	1	33	20.2	0	0	7	0	0	0	0	0	0	1	2700	21
117	1	2	0	0	0		0	0	0	1	2	2	3	33	24.2187	0	0	4	0	0	1	1	0	0	1	3300	8
118	1	2	1	1	1	0	1	1	1	1	2	2	3	33	24.3865	0	0	2	0	0	0	0	0	1	1	1350	6
119	2	2	1	1	1	0	1	1	1	1	2	2	3	33	30.04	0	0	3	0	0	1	0	0	0	1	3300	3
120	2	1	0	0	0		1	1		6	6	2	3	33	19.4	0	0	6	0	0	1	0	0	0	1	2250	23
121	1	1	0	0	0		0	0	0	1	1	3	3	33	24.2187	0	0	4	0	0	1	1	0	0	2	2025	4
122	1	1	0	0	0		0	0	0	1	1	3	3	33	20.5693	0	0	6	0	0	1	1	1	1	3	3950	3
123	2	1	0	0	0		0	0	0	1	1	3	3	33	21.9	0	0	4	0	1	1	0	1	1	1	2400	3
124	2	1	0	0	0		0	0	0	1	1	4	1	33	19.5	0	0	7	0	0	0	0	0	0	3	3600	6
125	1	1	0	0	0		0	0	0	1	1	1	3	34	27.2392	1	0	4	0	0	1	1	1	1	3	4950	2
126	1	2	0	0	0		0	0	0	1	2	1	3	34	30.4076	0	0	5	0	0	0	1	1	1	1	3300	9
127	1	2	0	0	0		0	0	0	3	6	1	3	34	20.7612	0	0	2	0	1	0	1	1	1	3	4500	7
128	1	2	0	0	0		0	0	0	1	2	1	3	34	21.875	1	1	4	0	0	1	1	0	0	2	2500	5
129	2	1	1	1	1	0	1	1	1	1	1	1	3	34	23	0	0	4	1	0	0	0	0	0	1	2025	19
130	2	1	1	1	1	0	1	1	1	1	1	1	3	34	26.23	1	1	5	0	0	1	0	0	0	1	3300	7
131	2	1	1	1	1	0	1	1	1	1	1	1	3	34	18.26	0	0	5	0	0	0	0	0	0	1	2700	10
132	2	1	1	1	1	0	1	1	1	1	1	1	3	34	22.8	0	0	5	0	0	0	1	0	0	1	2250	31
133	1	1	0	0	0		0	0	0	1	1	2	2	34	26.9531	1	1	4.4	0	0	0	0	0	1	3	4050	1
134	2	2	0	0	0		0	0	0	1	2	2	2	34	19.8	0	0	3	0	0	0	1	0	0	1	1800	7
135	1	1	0	0	0		0	0	0	1	1	2	3	34	21.875	1	1	4	0	0	1	1	0	0	2	2700	8
136	2	1	0	0	0		0	0	0	2	2	2	3	34	18.37	0	0	3	0	0	0	1	0	1	1	2400	7
137	1	2	1	1	1	0	1	1	1	1	2	3	1	34	19.2526	0	0	4	0	1	1	1	0	0	1	3600	12
138	2	2	0	0	0		0	0	0	1	2	3	1	34	20.7	0	0	5	1	0	0	1	1	1	1	3300	12
139	1	2	0	0	0		0	0	0	1	2	1	2	35	18.3655	0	0	2	0	0	0	1	0	0	2	1725	12
140	2	1	1	1	1	0	1	1	1	1	1	1	2	35	19.33	0	0	2	0	0	0	0	0	1	1	1425	25
141	1	2	1	1	1	0	1	1	1	1	2	1	3	35	18.3655	0	0	1	0	0	0	1	1	0	3	4500	10
142	1	2	0	0	0		0	0	0	1	2	1	3	35	27.0993	0	0	3	0	0	0	1	0	0	2	2750	6
143	1	2	0	0	0		0	0	0	1	2	1	3	35	19.487	0	0	3	0	0	1	1	0	0	2	2250	12
144	2	1	0	0	0		0	0	0	1	1	1	3	35	27.3	0	0	3	0	0	0	0	0	1	1	2025	9
145	2	1	1	1	1	0	1	1	1	1	1	1	3	35	22.05	0	0	2	0	0	0	0	0	0	1	1800	13
146	2	2	1	1	1	0	1	1	1	1	2	1	3	35	25.59	0	0	2	0	0	1	0	0	0	1	2700	6
147	1	2	1	1	1	0	1	1	1	1	2	2	2	35	22.4996	0	0	5	1	0	0	1	0	1	2	2700	4
148	2	2	0	0	0		0	0	0	1	2	2	2	35	21.5	0	0	4	0	0	0	0	0	1	1	2700	8
149	1	2	1	0	0	1	1	0	0	1	2	2	3	35	19.5312	0	0	1	1	0	1	1	1	0	1	3000	3
150	2	1	1	1	1	0	1	1	1	1	1	2	3	35	33	0	0	5	0	0	0	1	0	0	1	2400	7
151	1	2	0	0	0		0	0	0	1	2	3	3	35	27.0993	0	0	3	0	0	0	1	0	0	3	5850	4
152	2	1	0	0	0		0	0	0	1	1	3	3	35	18.4	0	0	3	0	0	1	0	0	0	1	2025	30
153	1	1	0	0	0		0	0	0	1	1	4	3	35	25.1486	1	0	4	0	0	1	1	0	1	3	4050	3
154	2	2	0	0	0		0	0	0	1	2	4	3	35	19.4	1	1	3	0	0	1	0	0	1	3	2700	6
155	1	1	0	0	0		0	0	0	1	1	1	2	36	18.9388	0	0	5	0	0	1	1	1	1	2	3600	5
156	1	2	0	0	0		0	0	0	1	2	1	2	36	28.0899	0	0	4	0	0	0	1	0	0	2	1650	6
157	2	1	1	1	1	0	1	1	1	1	1	1	2	36	20.3	1	1	7	0	0	0	1	0	1	2	3300	6
158	2	2	1	1	1	0	1	1	1	1	2	1	2	36	24.69	0	0	5	0	0	0	0	0	1	1	2025	6
159	1	2	0	0	0		0	0	0	1	2	1	3	36	23.9188	1	0	8	0	0	1	1	0	0	2	2250	6
160	1	2	0	0	0		0	0	0	3	6	1	3	36	22.4059	0	0	4	0	0	0	0	0	0	2	1350	6
161	2	2	0	0	0		0	0	0	3	4	1	3	36	23.7	0	0	5	0	0	0	1	1	1	1	3300	7
162	2	1	0	0	0		1	0	0	2	2	1	3	36	23.4	0	0	5	0	0	0	1	0	1	1	3000	12
163	1	2	1	0	0	1	1	0	0	1	2	2	1	36	22.4913	0	0	4	0	0	0	1	0	0	2	2775	8
164	1	2	0	0	0		0	0	0	1	2	2	2	36	18.9388	0	0	5	0	0	1	1	1	1	3	5850	4
165	2	2	0	0	0		0	0	0	1	2	2	2	36	21.1	0	0	2	0	0	0	1	0	0	1	2400	3
166	1	2	0	0	0		0	0	0	1	2	2	3	36	23.9188	1	0	8	0	0	1	1	0	0	2	2400	7
167	1	2	0	0	0		0	0	0	1	2	2	3	36	22.5466	0	0	2	0	0	1	0	0	0	1	2400	7
168	1	2	0	0	0		0	0	0	1	2	2	3	36	22.4059	0	0	4	0	0	0	0	0	0	2	1575	8
169	2	2	0	0	0		0	0	0	1	2	2	3	36	20.3	0	0	3	1	0	0	0	1	1	1	2700	3
170	2	2	0	0	0		0	0	0	1	2	2	3	36	25.2	1	0	7	0	0	1	1	0	1	3	4500	7
171	2	1	0	0	0		0	0	0	1	1	3	1	36	27.4	1	1	6	0	0	0	0	0	0	2	3300	12
172	2	2	1	1	1	0	1	1	1	1	2	3	2	36	21.94	0	0	10	0	0	0	0	0	0	1	3000	10
173	2	2	0	0	0		0	0	0	1	2	3	2	36	21.1	0	0	2	0	1	0	1	0	0	1	2400	3
174	1	2	0	0	0		0	0	0	1	2	3	3	36	22.5466	0	0	2	0	0	1	0	0	0	1	3300	11
175	2	2	1	1	1	0	1	1	1	1	2	3	3	36	22.6	1	1	1	0	1	1	1	0	1	1	3300	8
176	2	2	1	0	0	1	1	0	0	1	2	3	3	36	22.8	0	0	8	1	0	0	0	0	1	1	3000	5
177	2	1	0	0	0		0	0	0	1	1	3	3	36	24.2	0	0	5	0	0	0	1	1	1	1	2400	3
178	1	1	0	0	0		0	0	0	1	1	4	3	36	22.4059	0	0	4	0	0	0	0	0	0	2	1150	8
179	2	2	0	0	0		0	0	0	1	2	4	3	36	31.5	0	0	7	0	0	1	1	0	0	1	3000	10
180	2	1	1	1	1	0	1	1	1	1	1	4	3	36	19.57	0	0	4	0	0	0	1	0	0	1	3000	11
181	1	2	0	0	0		0	0	0	1	2	1	1	37	22.9591	1	1	5	0	0	1	1	0	0	2	2305	11
182	2	2	1	1	1	0	1	1	1	1	2	1	1	37	21.91	0	0	2	0	1	1	0	1	1	1	2400	5
183	1	2	0	0	0		0	0	0	1	2	1	2	37	24.6094	1	0	2	0	1	1	1	0	1	2	2700	13
184	1	1	0	0	0		0	0	0	1	1	1	2	37	24.1633	0	0	2	0	0	0	1	1	0	2	2500	2
185	1	1	0	0	0		0	0	0	1	1	1	2	37	34.6021	1	1	1	0	0	0	1	0	0	2	2475	14
186	2	1	1	0	0	1	1	0	0	1	1	1	2	37	20.94	1	0	5	0	1	1	0	0	1	1	3600	1
187	2	2	1	0	0	1	1	0	0	1	2	1	2	37	34.29	1	1	2	0	1	0	0	0	1	1	2700	4
188	1	2	0	0	0		0	0	0	1	2	1	3	37	24.3141	0	0	6	1	0	0	0	1	0	2	2925	10
189	1	2	0	0	0		0	0	0	2	4	1	3	37	24.0238	0	0	6	0	0	0	1	0	0	2	1450	9
190	1	2	1	1	1	0	1	1	1	1	2	1	3	37	18.3768	0	0	4	0	0	0	1	0	1	2	2325	6
191	1	2	0	0	0		0	0	0	1	2	1	3	37	23.1405	1	0	5	0	1	0	1	0	0	2	2700	5
192	1	2	0	0	0		0	0	0	1	2	1	3	37	28.0843	1	1	5	1	0	0	1	1	1	1	3300	7
193	2	1	0	0	0		0	0	0	2	2	1	3	37	27.1	1	1	3	0	0	1	0	0	0	1	1425	21
194	2	2	1	1	1	0	1	1	1	1	2	1	3	37	20.7	0	0	2	0	0	0	1	0	1	1	3600	2
195	2	1	0	0	0		0	0	0	1	1	1	3	37	28.6	0	0	7	0	0	1	0	0	0	2	2700	17
196	2	1	0	0	0		0	0	0	2	2	1	3	37	19.3	0	0	3	0	0	0	1	0	0	1	3300	9
197	2	2	0	0	0		0	0	0	1	2	1	3	37	20.55	0	0	5	0	0	0	1	0	0	1	1800	11
198	1	2	0	0	0		0	0	0	1	2	2	1	37	22.4	0	0	3	1	0	0	1	0	0	2	3000	9
199	2	1	0	0	0		0	0	0	1	1	2	1	37	19	0	0	11	0	0	0	0	0	0	1	2400	3
200	1	2	0	0	0		0	0	0	1	2	2	3	37	18.3768	0	0	4	0	0	0	1	0	1	2	3000	9
201	1	2	0	0	0		0	0	0	2	4	2	3	37	23.1405	1	0	5	0	1	0	1	0	0	3	3600	8
202	2	1	1	1	1	0	1	1	1	2	2	2	3	37	20.06	0	0	7	0	0	0	0	0	1	1	3600	15
203	1	2	0	0	0		0	0	0	1	2	3	2	37	24.6094	1	0	2	0	1	1	1	0	1	1	2400	6
204	1	2	1	0	0	1	1	0	0	1	2	3	2	37	26.3465	0	0	8	0	0	0	0	0	0	1	3600	8
205	1	2	0	0	0		0	0	0	1	2	3	3	37	18.3768	0	0	4	0	0	0	1	0	1	3	3000	16
206	1	2	1	1	1	0	1	1	1	1	2	3	3	37	23.1405	1	0	5	0	1	0	1	0	0	3	2100	6
207	1	2	1	1	1	0	1	1	1	1	2	4	3	37	18.3768	0	0	4	0	0	0	1	0	1	3	4500	8
208	2	1	0	0	0		0	0	0	1	1	4	3	37	25.2	1	0	7	0	0	1	1	0	1	3	4050	3
209	2	1	0	0	0		0	0	0	1	1	4	3	37	24.2	0	0	5	0	0	0	1	1	1	1	3000	7
210	2	1	0	0	0		0	0	0	1	1	5	1	37	26.6	0	0	13	0	0	0	0	0	0	1	2250	5
211	1	2	1	1	1	0	1	1	1	1	2	1	1	38	22.2656	1	0	8	0	0	0	1	0	0	2	2475	9
212	2	1	0	0	0		0	0	0	1	1	1	1	38	29.1	0	0	2	0	0	0	0	1	1	1	2700	7
213	1	2	0	0	0		0	0	0	1	2	1	2	38	20.148	0	0	4	1	0	0	1	1	1	1	3300	7
214	2	2	1	1	0	0	1	1	0	1	2	1	2	38	23.51	1	0	5	0	0	0	0	0	1	1	2400	4
215	1	2	1	1	0	0	1	0	0	2	4	1	3	38	23.4586	1	0	6	0	0	1	0	0	0	2	1350	9
216	2	2	0	0	0		0	0	0	1	2	1	3	38	22.6	1	0	3	0	1	1	0	0	1	2	2700	7
217	1	2	1	0	0	1	1	0	0	1	2	2	1	38	22.2656	1	0	8	0	0	0	1	0	0	2	3825	6
218	2	2	0	0	0		0	0	0	1	2	2	1	38	20.32	0	0	7	0	0	1	0	0	0	2	1575	6
219	1	2	0	0	0		1	1		1	2	2	3	38	23.4586	1	0	6	0	0	1	0	0	0	2	1375	20
220	2	1	0	0	0		0	0	0	1	1	3	1	38	19	0	0	11	0	0	0	0	0	0	2	2400	1
221	1	2	0	0	0		0	0	0	1	2	3	2	38	20.0288	0	0	5	0	0	1	1	0	0	2	3000	6
222	2	2	0	0	0		0	0	0	1	2	3	2	38	24.6	0	0	6	0	0	0	0	0	0	1	2700	6
223	1	1	0	0	0		0	0	0	1	1	4	2	38	20.0288	0	0	5	0	0	1	1	0	0	3	4500	5
224	2	1	0	0	0		1	1		1	1	1	1	39	19.1	0	0	2	0	0	0	1	0	1	1	3150	2
225	1	2	0	0	0		0	0	0	1	2	1	2	39	22.4	1	1	8	0	1	0	0	1	0	2	2000	13
226	1	2	0	0	0		0	0	0	1	2	1	2	39	22.4913	0	0	6	0	0	0	1	1	1	2	3300	10
227	1	2	1	1	1	0	1	1	1	1	2	1	2	39	21.9671	0	0	1	0	0	0	0	0	0	2	2250	15
228	2	1	0	0	0		0	0	0	1	1	1	2	39	19.7	0	0	6	0	0	1	0	0	0	1	2250	12
229	2	1	1	1	1	0	1	1	1	1	1	1	2	39	20.2	0	0	5	0	0	0	1	0	1	1	2400	11
230	2	2	0	0	0		0	0	0	1	2	1	2	39	20.96	0	0	3	0	0	1	0	1	1	1	2700	7
231	1	2	1	0	0	1	1	0	0	2	3	1	3	39	17.4818	0	0	2	1	0	1	0	0	0	2	3900	16
232	2	1	0	0	0		0	0	0	2	2	1	3	39	25.4	0	0	2	1	0	0	0	0	0	1	1350	21
233	2	1	0	0	0		0	0	0	1	1	2	1	39	20.32	0	0	7	0	0	1	0	0	0	1	1725	9
234	1	2	0	0	0		0	0	0	1	2	2	2	39	24.4473	0	0	11	0	0	0	1	0	0	3	4050	6
235	1	2	1	1	1	0	1	1	1	1	2	3	2	39	24.4473	0	0	11	0	0	0	1	0	0	1	2700	5
236	2	1	0	0	0		0	0	0	1	1	3	2	39	24.6	1	0	5	0	0	0	1	0	1	1	2700	12
237	1	1	0	0	0		0	0	0	1	1	3	3	39	20.1956	0	0	4	0	0	0	0	0	1	3	5400	3
238	2	2	1	1	1	0	1	1	1	1	2	4	2	39	22.8	0	0	5	0	0	0	0	0	0	1	2400	4
239	1	2	0	0	0		0	0	0	1	2	1	2	40	22.4813	0	0	4	0	0	0	1	1	0	2	1650	5
240	2	1	0	0	0		0	0	0	1	1	1	2	40	19.1	0	0	5	0	0	0	0	1	1	1	2700	1
241	1	1	0	0	0		0	0	0	2	2	1	3	40	22.5827	0	0	2	1	0	1	0	1	0	2	2100	9
242	1	1	0	0	0		0	0	0	1	1	1	3	40	19.3821	1	0	12	1	0	1	1	0	1	2	1950	7
243	1	1	0	0	0		0	0	0	1	1	1	3	40	22.4	0	0	2	0	0	1	1	0	1	1	3000	2
244	2	1	0	0	0		0	0	0	1	1	1	3	40	24.2	1	0	2	0	0	1	1	0	0	1	2700	8
245	2	1	1	1	1	0	1	1	1	1	1	2	2	40	19.13	0	0	5	0	0	0	0	1	1	3	4950	2
246	2	1	0	0	0		1	1		1	1	2	2	40	19.7	0	0	5	0	0	1	0	0	0	1	2700	5
247	1	2	0	0	0		0	0	0	1	2	3	2	40	22.4813	0	0	4	0	0	0	1	1	0	3	3600	7
248	1	1	0	0	0		0	0	0	1	1	3	3	40	19.3821	1	0	12	1	0	1	1	0	1	1	1575	5
249	2	2	0	0	0		0	0	0	1	2	3	3	40	24.9	0	0	13	1	0	0	0	0	0	3	3150	2
250	1	1	0	0	0		0	0	0	1	1	4	3	40	21.4109	0	0	4	1	0	1	0	0	1	3	3300	2
251	1	1	0	0	0		0	0	0	1	1	4	3	40	19.3821	1	0	12	1	0	1	1	0	1	2	1125	5
252	1	2	1	0	0	1	1	0	0	3	6	1	3	41	22.6562	0	0	6	0	0	1	0	0	0	1	1350	12
253	1	2	0	0	0		0	0	0	2	4	1	3	41	34.1059	0	0	10	1	0	1	0	0	1	2	3300	6
254	1	1	0	0	0		0	0	0	1	1	1	3	41	20.0773	0	0	5	0	0	1	1	1	1	1	2700	2
255	2	2	1	1	1	0	1	1	1	1	2	1	3	41	20.18	0	0	5	0	0	1	0	0	0	1	2400	3
256	2	1	0	0	0		0	0	0	1	1	1	3	41	19.1	0	0	5	0	0	1	1	0	0	2	2700	6
257	1	2	1	1	0	0	1	1	0	1	2	2	2	41	28.9062	0	0	4	0	0	0	0	1	1	3	4050	4
258	2	1	0	0	0		0	0	0	2	2	2	3	41	20.1	0	0	5	0	1	1	0	0	0	1	3300	12
259	2	1	1	1	1	0	1	1	1	1	1	4	2	41	19.49	0	0	5	0	0	0	0	0	0	1	2700	13
260	1	2	0	0	0		0	0	0	1	2	1	1	42	23.8751	0	0	3	0	0	0	0	1	0	3	3300	9
261	1	2	1	1	1	0	1	1	1	1	2	1	2	42	21.7738	1	0	1	0	0	0	1	1	1	3	3300	3
262	2	2	0	0	0		0	0	0	1	2	1	3	42	22.8	0	0	5	0	0	0	1	1	1	1	4800	7
263	2	1	0	0	0		0	0	0	1	1	1	3	42	20.7	0	0	18	1	0	1	0	0	1	2	2175	10
264	1	1	0	0	0		0	0	0	1	1	2	1	42	23.8751	0	0	3	0	0	0	0	1	0	1	3000	2
265	2	1	1	1	0	0	1	1		1	1	2	3	42	20.7	0	0	3	0	0	1	0	1	0	1	2650	10
266	2	1	1	0	0	1	1	0	0	1	1	2	3	42	20.66	0	0	3	0	0	1	0	1	0	1	2650	10
267	1	2	1	0	0	1	1	0	0	1	2	3	1	42	23.8751	0	0	3	0	0	0	0	1	0	1	3075	8
268	2	1	0	0	0		0	0	0	1	1	3	3	42	20.7	0	0	16	1	0	1	0	0	1	1	1675	5
269	2	2	0	0	0		0	0	0	1	2	1	3	43	19.3	1	0	3	0	0	1	0	0	1	1	2400	6
270	2	1	0	0	0		0	0	0	1	1	1	3	43	25.2	0	0	2	1	0	0	1	1	0	1	2400	7
